# Supplementary material for: Differing physiological and behavioral responses to anthropogenic factors between resident and non-resident African elephants at Mpala Ranch, Laikipia County, Kenya
Source: PeerJ. 2020 Sep 28;8:e10010. doi: 10.7717/peerj.10010 (PMC7528812; doi:10.7717/peerj.10010)
Supplement: Supplemental Information 1 [file peerj-08-10010-s001.csv]

Date	GPS_Latitude	GPS_Longitude	Time_dropped	Time_collected	Time_delay	Group_type	Age_group	Ranging_behavior	Reaction_Index	Sex	Temporal_gland	Body_condition_Score	FGM_(ng/g)_wet_weight	NDVI	Mpala_NDVI	Laikipia_NDVI	Total_counts	Family_ID
23-Apr-19	0.484908	36.845778	10:55	11:05	10	Cow/calf	Juvenile	Resident	Nonresponsive within 20m	Female	Yes	3	6.495	0.1845	0.1463	0.1919	8	CR5.12
23-Apr-19	0.478603	36.845199	12:00	12:25	25	Cow/calf	Juvenile	Resident	Running away	Female	No	3	8.6278	0.4306	0.1463	0.1919	25	AP2.11
30-Apr-19	0.46093	36.879249	10:33	10:41	8	Bulls	Adult	Non-resident	Running away	Male	No	2	10.7505	0.223	0.1785	0.2081	4	B141
30-Apr-19	0.459385	36.877614	10:56	11:08	12	Cow/calf	Adult	Non-resident	Running away	Female	No	3	9.6682	0.3393	0.1785	0.2081	9	EJ2
1-May-19	0.346062	36.850421	10:41	10:48	7	Cow/calf	Adult	Resident	Nonresponsive within 20m	Female	Yes	3	6.0535	0.3886	0.1785	0.2081	5	AJ2.01
1-May-19	0.34424	36.850103	11:03	11:10	7	Cow/calf	Adult	Resident	Running away	Female	No	2	5.996	0.3764	0.1785	0.2081	9	AJ4
1-May-19	0.455647	36.839613	12:31	12:36	5	Cow/calf	Adult	Resident	Running away	Female	No	3	8.6591	0.3506	0.1785	0.2081	20	AP2
2-May-19	0.353966	36.860278	10:09	10:21	12	Cow/calf	Sub-Adult	Resident	Retreating on vehicle approach	Male	No	4	5.3408	0.3578	0.1785	0.2081	12	BC1.07
2-May-19	0.351366	36.858213	10:38	10:47	9	Cow/calf	Adult	Resident	Running away	Female	No	2	15.552	0.3786	0.1785	0.2081	15	BC1
2-May-19	0.352064	36.858365	10:52	11:06	14	Cow/calf	Adult	Non-resident	Retreating on vehicle approach	Female	No	2	8.3061	0.3786	0.1785	0.2081	4	UK1
3-May-19	0.359878	36.920358	9:48	9:51	3	Cow/calf	Adult	Resident	Nonresponsive within 20m	Female	Yes	2	5.9478	0.3921	0.1889	0.2135	3	AI1
3-May-19	0.388408	36.878407	10:50	10:56	6	Cow/calf	Sub-Adult	Resident	Retreating on vehicle approach	Male	No	3	7.0281	0.3753	0.1889	0.2135	6	AJ7.08
3-May-19	0.453908	36.842049	12:00	12:07	7	Cow/calf	Adult	Resident	Nonresponsive within 20m	Female	Yes	3	6.3063	0.3705	0.1889	0.2135	4	AP4
3-May-19	0.453908	36.842049	12:08	12:17	9	Cow/calf	Sub-Adult	Resident	Nonresponsive within 20m	Male	No	3	7.2331	0.3705	0.1889	0.2135	4	AP4.07
6-May-19	0.474288	36.850206	10:56	11:11	15	Cow/calf	Sub-Adult	Resident	Running away	Female	No	3	7.0392	0.4337	0.1889	0.2135	10	AP6.05
6-May-19	0.48327	36.843923	11:45	11:53	8	Mixed	Adult	Non-resident	Retreating on vehicle approach	Male	Yes	3	5.1337	0.3474	0.1889	0.2135	7	B142
7-May-19	0.3497	36.878205	9:33	9:38	5	Cow/calf	Sub-Adult	Non-resident	Retreating on vehicle approach	Female	No	2	5.6758	0.4031	0.1889	0.2135	9	CH1.05
7-May-19	0.351724	36.881319	13:09	13:16	7	Mixed	Adult	Non-resident	Retreating on vehicle approach	Male	No	3	5.0375	0.3973	0.1889	0.2135	9	B143
7-May-19	0.351724	36.881319	13:10	13:21	11	Mixed	Sub-Adult	Resident	Retreating on vehicle approach	Female	No	3	5.0018	0.3973	0.1889	0.2135	9	DK1.05
8-May-19	0.525083	36.865923	11:42	11:55	13	Bulls	Adult	Non-resident	Retreating on vehicle approach	Male	No	2	5.1296	0.3437	0.1889	0.2135	1	B144
9-May-19	0.473304	36.839093	9:54	10:06	12	Cow/calf	Adult	Resident	Running away	Female	No	3	7.6622	0.3499	0.276	0.246	15	AP7
10-May-19	0.455799	36.841994	11:15	11:30	15	Cow/calf	Juvenile	Non-resident	Running away	Male	No	3	5.6036	0.3477	0.276	0.246	6	UK2.13
13-May-19	0.481814	36.840962	11:00	11:08	8	Mixed	Adult	Non-resident	Retreating on vehicle approach	Male	Yes	3	4.7922	0.3477	0.276	0.246	20	B145
13-May-19	0.477654	36.837493	11:27	11:37	10	Mixed	Adult	Non-resident	Retreating on vehicle approach	Female	No	2	3.8357	0.3109	0.276	0.246	20	EH3
13-May-19	0.477654	36.837493	11:33	11:44	11	Mixed	Adult	Non-resident	Retreating on vehicle approach	Female	No	2	4.5141	0.3558	0.276	0.246	20	EH4
13-May-19	0.351667	36.882411	13:54	14:05	11	Cow/calf	Sub-Adult	Resident	Nonresponsive within 20m	Male	No	3	5.312	0.3558	0.276	0.246	12	DK1.10
13-May-19	0.351667	36.882411	13:55	14:13	18	Cow/calf	Sub-Adult	Resident	Retreating on vehicle approach	Male	No	3	4.401	0.3973	0.276	0.246	12	DK6.08
14-May-19	0.352356	36.877628	10:18	10:27	9	Cow/calf	Juvenile	Resident	Nonresponsive within 20m	Female	No	3	5.506	0.3973	0.276	0.246	8	AD8.12
14-May-19	0.34948	36.87511	11:09	11:17	8	Cow/calf	Adult	Resident	Nonresponsive within 20m	Female	No	2	5.0886	0.4031	0.276	0.246	8	AD2
14-May-19	0.339268	36.876034	11:38	11:50	12	Cow/calf	Adult	Resident	Retreating on vehicle approach	Female	No	2	7.4883	0.3627	0.276	0.246	13	BC1.00
14-May-19	0.346657	36.871996	12:37	12:45	8	Cow/calf	Adult	Non-resident	Retreating on vehicle approach	Female	No	3	4.9701	0.3615	0.276	0.246	11	CK6
14-May-19	0.348389	36.871955	12:52	13:00	8	Cow/calf	Adult	Non-resident	Running away	Female	Yes	2	6.9903	0.443	0.276	0.246	11	CK1
14-May-19	0.348389	36.871955	12:55	13:12	17	Cow/calf	Juvenile	Non-resident	Retreating on vehicle approach	Male	No	3	6.4872	0.4025	0.276	0.246	11	CK2.11
15-May-19	0.315302	36.880011	11:24	11:33	9	Cow/calf	Adult	Non-resident	Running away	Female	No	4	6.7485	0.4025	0.276	0.246	6	UF11
15-May-19	0.312809	36.880804	11:46	11:52	6	Cow/calf	Juvenile	Non-resident	Retreating on vehicle approach	Male	No	4	4.6612	0.3579	0.276	0.246	6	UF12.16
16-May-19	0.37399	36.899097	9:39	9:48	9	Cow/calf	Adult	Non-resident	Nonresponsive within 20m	Female	No	3	8.4856	0.3648	0.276	0.246	12	AZ1
16-May-19	0.37399	36.899097	9:41	9:53	12	Cow/calf	Juvenile	Non-resident	Nonresponsive within 20m	Male	No	3	7.386	0.4224	0.276	0.246	12	AZ1.17
16-May-19	0.356173	36.874597	10:39	10:50	11	Cow/calf	Juvenile	Resident	Retreating on vehicle approach	Male	No	3	6.2688	0.4224	0.276	0.246	17	DK6.11
16-May-19	0.356173	36.874597	10:43	10:59	16	Cow/calf	Juvenile	Resident	Retreating on vehicle approach	Male	No	3	5.9309	0.3763	0.276	0.246	17	DK1.16
16-May-19	0.356173	36.874597	10:49	11:06	17	Mixed	Adult	Non-resident	Retreating on vehicle approach	Male	No	4	5.0091	0.3763	0.276	0.246	18	B146
16-May-19	0.356173	36.874597	10:56	11:17	21	Mixed	Adult	Resident	Running away	Female	Yes	3	9.959	0.3763	0.276	0.246	18	DK1
16-May-19	0.352007	36.871968	11:40	11:50	10	Mixed	Sub-Adult	Non-resident	Nonresponsive within 20m	Female	Yes	3	4.1738	0.3763	0.276	0.246	6	UF13
20-May-19	0.342729	36.900299	9:11	9:19	8	Cow/calf	Juvenile	Non-resident	Running away	Male	No	3	8.2325	0.3441	0.276	0.246	9	AE1.17
20-May-19	0.342729	36.900299	9:28	9:40	12	Cow/calf	Adult	Non-resident	Retreating on vehicle approach	Female	No	3	7.0142	0.4648	0.276	0.246	9	AE4
20-May-19	0.342729	36.900299	9:36	9:48	12	Cow/calf	Sub-Adult	Non-resident	Retreating on vehicle approach	Male	No	3	6.8924	0.4648	0.276	0.246	9	AE4.08
20-May-19	0.337816	36.875103	11:55	12:19	24	Cow/calf	Sub-Adult	Non-resident	Running away	Female	No	3	6.7939	0.4648	0.276	0.246	35	CU3.09
20-May-19	0.330047	36.875762	12:37	12:45	8	Cow/calf	Juvenile	Resident	Nonresponsive within 20m	Male	No	3	4.929	0.428	0.276	0.246	12	AD7.11
21-May-19	0.319489	36.909963	13:02	13:11	9	Cow/calf	Adult	Resident	Retreating on vehicle approach	Female	Yes	4	3.5373	0.4605	0.276	0.246	2	AI2
21-May-19	0.315242	36.904772	13:22	13:24	2	Cow/calf	Adult	Non-resident	Retreating on vehicle approach	Female	No	3	7.1811	0.5714	0.276	0.246	20	EJ2
22-May-19	0.308007	36.883983	12:00	12:09	9	Cow/calf	Adult	Non-resident	Running away	Female	No	3	6.6461	0.5057	0.276	0.246	13	EK2
23-May-19	0.337767	36.875498	12:22	12:36	14	Cow/calf	Juvenile	Resident	Nonresponsive within 20m	Male	No	3	6.0618	0.428	0.276	0.246	9	AD2.13
23-May-19	0.337767	36.875498	12:23	12:35	12	Cow/calf	Sub-Adult	Resident	Nonresponsive within 20m	Female	No	3	6.7764	0.428	0.276	0.246	9	AD2.10
24-May-19	0.344558	36.912431	9:50	9:58	8	Mixed	Adult	Non-resident	Retreating on vehicle approach	Female	No	3	3.9348	0.4123	0.276	0.246	15	BU6
24-May-19	0.338902	36.911199	10:45	10:56	11	Mixed	Adult	Non-resident	Retreating on vehicle approach	Male	Yes	3	5.5935	0.3894	0.276	0.246	17	B147
24-May-19	0.337552	36.910173	11:06	11:15	9	Mixed	Adult	Non-resident	Retreating on vehicle approach	Female	No	3	3.8544	0.3898	0.276	0.246	17	BU11
24-May-19	0.33798	36.909111	12:06	12:19	13	Mixed	Adult	Non-resident	Retreating on vehicle approach	Male	Yes	3	8.8962	0.4074	0.276	0.246	15	B148
24-May-19	0.340629	36.907842	12:39	12:48	9	Cow/calf	Juvenile	Non-resident	Retreating on vehicle approach	Female	No	3	6.4254	0.4074	0.276	0.246	28	DP2.14
27-May-19	0.298826	36.90612	8:44	8:51	7	Cow/calf	Sub-Adult	Resident	Retreating on vehicle approach	Male	No	3	3.0277	0.5824	0.276	0.246	12	CJ2.09
27-May-19	0.34985	36.879701	9:43	9:52	9	Cow/calf	Juvenile	Resident	Retreating on vehicle approach	Male	No	3	8.9139	0.4935	0.276	0.246	9	BC4.18
27-May-19	0.35393	36.872612	12:31	12:37	6	Bulls	Adult	Non-resident	Nonresponsive within 20m	Male	No	2	7.8244	0.3916	0.276	0.246	2	B149
27-May-19	0.355134	36.876804	12:49	13:02	13	Cow/calf	Sub-Adult	Resident	Running away	Female	No	3	15.4126	0.4484	0.276	0.246	9	BC4.07
29-May-19	0.434543	36.851066	10:50	11:03	13	Bulls	Adult	Non-resident	Running away	Male	No	3	9.7953	0.3283	0.276	0.246	1	B150
29-May-19	0.329517	36.906834	13:08	13:16	8	Cow/calf	Juvenile	Resident	Retreating on vehicle approach	Male	No	3	7.4278	0.5174	0.276	0.246	12	BC4.14
30-May-19	0.352052	36.878915	9:21	9:29	8	Cow/calf	Adult	Non-resident	Nonresponsive within 20m	Female	No	2	8.7096	0.4879	0.276	0.246	15	DY2
30-May-19	0.352052	36.878915	9:29	9:40	11	Cow/calf	Sub-Adult	Non-resident	Nonresponsive within 20m	Male	No	2	7.2369	0.4879	0.276	0.246	15	DY2.10
11-Jun-19	0.417071	36.850626	11:38	11:44	6	Cow/calf	Adult	Resident	Retreating on vehicle approach	Female	Yes	3	6.4873	0.479	0.341	0.3443	13	AD8
12-Jun-19	0.338011	36.909157	13:33	13:38	5	Cow/calf	Juvenile	Non-resident	Retreating on vehicle approach	Male	No	3	2.7714	0.5582	0.341	0.3443	10	CH1.12
13-Jun-19	0.380061	36.863457	10:00	10:05	5	Cow/calf	Juvenile	Non-resident	Nonresponsive within 20m	Male	No	3	4.2211	0.5255	0.341	0.3443	8	EM1.12
13-Jun-19	0.389744	36.865187	10:40	10:50	10	Bulls	Adult	Non-resident	Retreating on vehicle approach	Male	No	3	4.0753	0.601	0.341	0.3443	2	B152
13-Jun-19	0.492805	36.846641	12:09	12:17	8	Cow/calf	Adult	Non-resident	Running away	Female	No	4	7.6538	0.5547	0.341	0.3443	18	AL1
13-Jun-19	0.492805	36.846641	12:10	12:24	14	Cow/calf	Juvenile	Non-resident	Running away	Male	No	3	2.5835	0.5547	0.341	0.3443	18	AL14.16
14-Jun-19	0.353478	36.917471	10:02	10:14	12	Cow/calf	Juvenile	Non-resident	Nonresponsive within 20m	Male	Yes	3	4.6388	0.4571	0.341	0.3443	12	CH1.0516
16-Jun-19	0.408863	36.901892	11:19	11:32	13	Mixed	Adult	Non-resident	Running away	Female	No	3	4.8234	0.3983	0.341	0.3443	25	DR6
17-Jun-19	0.493089	36.833438	10:30	10:38	8	Cow/calf	Adult	Non-resident	Retreating on vehicle approach	Female	No	3	4.4488	0.5669	0.341	0.3443	6	DY7
17-Jun-19	0.511348	36.858328	11:24	11:31	7	Cow/calf	Adult	Non-resident	Running away	Female	No	4	8.1221	0.5947	0.341	0.3443	7	EN1
17-Jun-19	0.477771	36.869222	12:05	12:19	14	Cow/calf	Sub-Adult	Non-resident	Retreating on vehicle approach	Female	No	3	4.1161	0.5973	0.341	0.3443	12	EO1.09
17-Jun-19	0.476539	36.868588	12:35	12:41	6	Bulls	Adult	Non-resident	Retreating on vehicle approach	Male	No	4	5.3695	0.597	0.341	0.3443	2	B153
18-Jun-19	0.473553	36.872084	10:26	10:36	10	Bulls	Adult	Non-resident	Retreating on vehicle approach	Male	No	4	5.6913	0.597	0.341	0.3443	4	B154
18-Jun-19	0.473553	36.872084	10:48	10:58	10	Cow/calf	Sub-Adult	Resident	Retreating on vehicle approach	Female	No	3	4.5387	0.597	0.341	0.3443	9	AP10.09
18-Jun-19	0.473553	36.872084	10:54	11:02	8	Cow/calf	Sub-Adult	Resident	Running away	Female	No	3	3.0908	0.597	0.341	0.3443	9	AP12.09
18-Jun-19	0.475883	36.872605	11:38	11:46	8	Cow/calf	Juvenile	Resident	Retreating on vehicle approach	Male	No	3	4.7056	0.457	0.341	0.3443	20	AP8.15
20-Jun-19	0.481884	36.87152	11:06	11:14	8	Mixed	Adult	Non-resident	Running away	Female	No	4	4.7124	0.4135	0.341	0.3443	9	EP2
20-Jun-19	0.488438	36.862179	11:58	12:12	14	Mixed	Adult	Resident	Nonresponsive within 20m	Female	No	4	6.397	0.4765	0.341	0.3443	40	AP12
20-Jun-19	0.488438	36.862179	12:01	12:15	14	Mixed	Juvenile	Resident	Nonresponsive within 20m	Male	No	3	6.4085	0.4765	0.341	0.3443	40	AP10.17
20-Jun-19	0.490339	36.863583	12:43	12:51	8	Cow/calf	Sub-Adult	Non-resident	Retreating on vehicle approach	Male	No	3	2.9743	0.473	0.341	0.3443	17	EF1.09
21-Jun-19	0.472661	36.872999	10:57	11:06	9	Mixed	Sub-Adult	Resident	Running away	Male	No	4	3.9732	0.4181	0.341	0.3443	24	AP8.09
21-Jun-19	0.480628	36.883238	13:38	13:43	5	Bulls	Adult	Non-resident	Retreating on vehicle approach	Male	No	4	6.0484	0.4402	0.341	0.3443	4	B155
22-Jun-19	0.391729	36.872783	14:07	14:19	12	Cow/calf	Adult	Non-resident	Running away	Female	Yes	4	4.7006	0.6073	0.341	0.3443	20	EQ1
23-Jun-19	0.343061	36.845229	10:16	10:28	12	Mixed	Adult	Non-resident	Running away	Male	No	4	3.8293	0.6058	0.341	0.3443	11	UND1
23-Jun-19	0.460029	36.879174	12:54	12:58	4	Bulls	Adult	Non-resident	Retreating on vehicle approach	Male	No	4	5.8068	0.4123	0.341	0.3443	2	B156
23-Jun-19	0.461859	36.875506	13:07	13:16	9	Cow/calf	Juvenile	Non-resident	Running away	Male	No	3	6.1854	0.5175	0.341	0.3443	3	UF14.17
11-Jul-19	0.472109	36.873633	12:11	12:21	10	Cow/calf	Sub-Adult	Non-resident	Retreating on vehicle approach	Female	No	4	3.1879	0.4636	0.4454	0.4643	22	UF15
11-Jul-19	0.472109	36.873633	12:13	12:26	13	Cow/calf	Adult	Non-resident	Retreating on vehicle approach	Female	No	4	2.979	0.4636	0.4454	0.4643	22	UF16
12-Jul-19	0.426092	36.841453	11:02	11:10	8	Cow/calf	Adult	Non-resident	Running away	Female	No	4	4.1549	0.5486	0.4454	0.4643	9	AL4
12-Jul-19	0.426092	36.841453	11:07	11:14	7	Cow/calf	Juvenile	Non-resident	Running away	Male	No	4	5.2745	0.4972	0.4454	0.4643	9	AL4.12
12-Jul-19	0.340973	36.850143	17:36	18:00	24	Cow/calf	Adult	Non-resident	Nonresponsive within 20m	Female	No	3	8.248	0.4972	0.4454	0.4643	1	UF17
13-Jul-19	0.379137	36.866704	9:46	9:55	9	Cow/calf	Juvenile	Non-resident	Retreating on vehicle approach	Male	No	3	9.7101	0.4446	0.4454	0.4643	10	UF18.16
13-Jul-19	0.379137	36.866704	9:47	9:58	11	Cow/calf	Sub-Adult	Non-resident	Retreating on vehicle approach	Male	No	4	5.409	0.4162	0.4454	0.4643	10	UF18.09
13-Jul-19	0.401284	36.863968	10:56	11:09	13	Cow/calf	Sub-Adult	Non-resident	Retreating on vehicle approach	Male	No	4	5.2266	0.4385	0.4454	0.4643	11	BJ3.08
13-Jul-19	0.349751	36.895489	13:11	13:22	11	Bulls	Adult	Non-resident	Nonresponsive within 20m	Male	No	3	3.6756	0.528	0.4454	0.4643	3	B157
13-Jul-19	0.350992	36.897636	13:32	13:44	12	Bulls	Sub-Adult	Non-resident	Retreating on vehicle approach	Male	No	3	3.2938	0.4882	0.4454	0.4643	3	B158
15-Jul-19	0.345542	36.844787	10:47	10:58	11	Cow/calf	Adult	Non-resident	Running away	Female	No	4	6.4215	0.4882	0.4454	0.4643	21	ER2
15-Jul-19	0.381505	36.857296	14:32	14:46	14	Cow/calf	Sub-Adult	Resident	Nonresponsive within 20m	Male	No	3	5.6324	0.4882	0.4454	0.4643	10	AJ6.09
15-Jul-19	0.381505	36.857296	14:47	14:59	12	Cow/calf	Adult	Resident	Nonresponsive within 20m	Female	No	4	4.3259	0.5363	0.4454	0.4643	10	AJ8
15-Jul-19	0.381545	36.857294	15:06	15:16	10	Cow/calf	Adult	Resident	Nonresponsive within 20m	Female	No	4	7.9169	0.4905	0.4454	0.4643	10	AJ6
15-Jul-19	0.381766	36.865457	15:40	15:46	6	Cow/calf	Juvenile	Resident	Nonresponsive within 20m	Female	No	4	6.1323	0.5205	0.4454	0.4643	13	BC1.0012
16-Jul-19	0.380418	36.862695	12:11	12:30	19	Mixed	Sub-Adult	Non-resident	Running away	Male	No	4	4.0889	0.5064	0.4454	0.4643	50	BJ6.09
17-Jul-19	0.388238	36.87926	10:40	10:49	9	Cow/calf	Juvenile	Non-resident	Running away	Male	No	3	4.7836	0.42	0.4454	0.4643	15	BT1.13
18-Jul-19	0.386908	36.877984	9:34	9:41	7	Cow/calf	Adult	Non-resident	Running away	Female	Yes	4	6.1163	0.42	0.4454	0.4643	6	AR1
18-Jul-19	0.453996	36.84247	11:14	11:21	7	Mixed	Juvenile	Non-resident	Retreating on vehicle approach	Male	No	4	3.599	0.559	0.4454	0.4643	24	BF6.14
18-Jul-19	0.45381	36.841408	12:06	12:18	12	Mixed	Juvenile	Resident	Nonresponsive within 20m	Male	No	3	7.0265	0.559	0.4454	0.4643	30	AP2.15
19-Jul-19	0.387764	36.878145	11:00	11:08	8	Mixed	Adult	Non-resident	Retreating on vehicle approach	Male	No	4	6.3932	0.559	0.4454	0.4643	42	B159
19-Jul-19	0.387764	36.878145	11:32	12:00	28	Mixed	Sub-Adult	Non-resident	Retreating on vehicle approach	Female	No	4	4.2888	0.559	0.4454	0.4643	51	BJ3.06
19-Jul-19	0.387764	36.878145	11:38	11:56	18	Mixed	Juvenile	Non-resident	Retreating on vehicle approach	Male	No	3	4.9011	0.4598	0.4454	0.4643	51	BJ6.13
19-Jul-19	0.387764	36.878145	12:26	12:38	12	Mixed	Adult	Non-resident	Retreating on vehicle approach	Female	No	2	5.8756	0.5228	0.4454	0.4643	64	AL7
22-Jul-19	0.382647	36.860337	11:09	11:16	7	Cow/calf	Juvenile	Non-resident	Retreating on vehicle approach	Female	No	4	5.6862	0.4598	0.4454	0.4643	30	AL7.12
23-Jul-19	0.383772	36.860286	10:33	10:40	7	Cow/calf	Sub-Adult	Resident	Retreating on vehicle approach	Male	No	4	5.2145	0.5228	0.4454	0.4643	11	BC1.04
23-Jul-19	0.376895	36.863155	11:47	12:01	14	Cow/calf	Adult	Resident	Retreating on vehicle approach	Female	Yes	3	3.2945	0.5576	0.4454	0.4643	11	BC4
25-Jul-19	0.474303	36.841043	10:53	11:05	12	Cow/calf	Juvenile	Non-resident	Running away	Male	No	3	6.3276	0.5306	0.4454	0.4643	11	EB3.11
25-Jul-19	0.381313	36.861873	12:21	12:26	5	Cow/calf	Adult	Resident	Retreating on vehicle approach	Female	No	4	9.2917	0.5753	0.4454	0.4643	13	BC6
26-Jul-19	0.296527	36.879651	10:26	10:35	9	Cow/calf	Sub-Adult	Non-resident	Retreating on vehicle approach	Male	Yes	3	6.8778	0.4883	0.4454	0.4643	3	UF20.10
26-Jul-19	0.296527	36.879651	10:42	10:47	5	Cow/calf	Adult	Non-resident	Retreating on vehicle approach	Female	No	3	6.8253	0.4883	0.4454	0.4643	3	UF20
27-Jul-19	0.349119	36.896731	11:55	12:06	11	Cow/calf	Juvenile	Resident	Nonresponsive within 20m	Male	No	3	6.0141	0.4233	0.4454	0.4643	15	BC1.15
29-Jul-19	0.458107	36.839171	10:34	10:52	18	Bulls	Adult	Non-resident	Nonresponsive within 20m	Male	No	3	3.6479	0.4692	0.4454	0.4643	2	B161
29-Jul-19	0.458107	36.839171	10:30	10:58	28	Bulls	Adult	Non-resident	Running away	Male	No	3	6.6559	0.4692	0.4454	0.4643	2	B162
30-Jul-19	0.389784	36.879026	12:41	12:47	6	Mixed	Sub-Adult	Non-resident	Running away	Male	No	3	4.2878	0.5153	0.4454	0.4643	13	BJ1.09
30-Jul-19	0.389784	36.879026	12:43	12:52	9	Mixed	Adult	Non-resident	Running away	Female	Yes	3	5.1632	0.5153	0.4454	0.4643	13	BJ9
31-Jul-19	0.402407	36.894823	10:54	10:59	5	Bulls	Adult	Non-resident	Retreating on vehicle approach	Male	No	4	2.9568	0.5863	0.4454	0.4643	1	B163
7-Aug-19	0.384087	36.876961	10:42	10:53	11	Cow/calf	Adult	Non-resident	Running away	Female	No	3	6.4305	0.46	0.3637	0.4052	15	DR1
8-Aug-19	0.49768	36.873003	11:12	11:15	3	Cow/calf	Adult	Non-resident	Running away	Female	No	3	12.6705	0.3428	0.3637	0.4052	9	BO3
8-Aug-19	0.49768	36.873003	11:12	11:18	6	Cow/calf	Adult	Non-resident	Retreating on vehicle approach	Female	No	3	6.5372	0.3428	0.3637	0.4052	9	BO2
8-Aug-19	0.395905	36.864482	12:16	12:33	17	Cow/calf	Sub-Adult	Non-resident	Running away	Male	No	3	3.5771	0.5534	0.3637	0.4052	40	CV6.10
8-Aug-19	0.395905	36.864482	12:17	12:29	12	Cow/calf	Adult	Non-resident	Running away	Female	No	3	6.5694	0.5534	0.3637	0.4052	40	CV7
8-Aug-19	0.35365	36.873124	12:44	12:58	14	Cow/calf	Juvenile	Resident	Retreating on vehicle approach	Female	No	3	5.1706	0.448	0.3637	0.4052	10	AJ7.12
9-Aug-19	0.387717	36.877225	10:19	10:26	7	Cow/calf	Adult	Non-resident	Running away	Female	No	3	6.9748	0.5209	0.3637	0.4052	6	ES2
9-Aug-19	0.356556	36.872909	11:52	11:57	5	Cow/calf	Adult	Resident	Nonresponsive within 20m	Female	Yes	3	8.9332	0.4746	0.3637	0.4052	10	AJ3
9-Aug-19	0.356556	36.872909	12:06	12:22	16	Cow/calf	Juvenile	Resident	Nonresponsive within 20m	Male	No	3	6.6402	0.4746	0.3637	0.4052	10	AJ3.18
9-Aug-19	0.356556	36.872909	12:23	12:32	9	Cow/calf	Adult	Resident	Nonresponsive within 20m	Female	Yes	3	5.0129	0.4746	0.3637	0.4052	10	AJ7
15-Aug-19	0.384424	36.871336	12:10	12:29	19	Cow/calf	Juvenile	Non-resident	Retreating on vehicle approach	Male	No	4	3.6471	0.4746	0.3637	0.4052	11	DR6.12
15-Aug-19	0.38589	36.869357	12:59	13:06	7	Cow/calf	Adult	Non-resident	Running away	Female	No	2	3.6929	0.5861	0.3637	0.4052	11	DR7
15-Aug-19	0.38589	36.869357	13:00	13:10	10	Cow/calf	Juvenile	Non-resident	Retreating on vehicle approach	Male	No	3	2.7673	0.5861	0.3637	0.4052	11	DR8.15
16-Aug-19	0.454482	36.841884	10:43	10:51	8	Cow/calf	Juvenile	Non-resident	Running away	Female	No	4	5.3867	0.4459	0.3637	0.4052	9	BG2.12
16-Aug-19	0.456747	36.842219	11:19	11:44	25	Mixed	Juvenile	Resident	Nonresponsive within 20m	Female	Yes	3	3.5392	0.4297	0.3637	0.4052	30	AP2.14
16-Aug-19	0.456747	36.842219	11:24	11:47	23	Mixed	Juvenile	Resident	Nonresponsive within 20m	Male	No	3	4.0702	0.4797	0.3637	0.4052	30	AP4.13
16-Aug-19	0.456747	36.842219	11:34	11:51	17	Mixed	Adult	Resident	Nonresponsive within 20m	Female	Yes	4	10.8966	0.4297	0.3637	0.4052	30	AP6
16-Aug-19	0.456747	36.842219	11:54	12:00	6	Cow/calf	Adult	Resident	Retreating on vehicle approach	Female	Yes	3	7.5567	0.4297	0.3637	0.4052	2	AP8
16-Aug-19	0.483157	36.844505	12:24	12:35	11	Mixed	Adult	Non-resident	Retreating on vehicle approach	Male	No	4	5.7556	0.4421	0.3637	0.4052	15	B164
23-Aug-19	0.400601	36.860529	10:56	11:01	5	Cow/calf	Juvenile	Resident	Nonresponsive within 20m	Female	Yes	3	3.2094	0.4814	0.3461	0.4229	9	AI1.12
23-Aug-19	0.402457	36.863011	11:14	11:23	9	Mixed	Adult	Non-resident	Retreating on vehicle approach	Female	No	3	3.5499	0.4996	0.3461	0.4229	30	BJ1
26-Aug-19	0.453665	36.841794	10:13	10:20	7	Mixed	Juvenile	Resident	Nonresponsive within 20m	Male	No	3	4.5821	0.4657	0.3461	0.4229	40	AP12.13
26-Aug-19	0.45601	36.841506	10:51	10:59	8	Mixed	Juvenile	Resident	Retreating on vehicle approach	Male	No	3	6.2636	0.4332	0.3461	0.4229	15	AP6.12
27-Aug-19	0.400085	36.912619	11:12	11:19	7	Mixed	Adult	Non-resident	Retreating on vehicle approach	Female	No	4	5.0484	0.4332	0.3461	0.4229	15	UF21
27-Aug-19	0.400549	36.914402	12:06	12:13	7	Bulls	Adult	Non-resident	Nonresponsive within 20m	Male	No	4	3.1808	0.4332	0.3461	0.4229	3	B165
28-Aug-19	0.40113	36.864678	10:11	10:18	7	Mixed	Adult	Non-resident	Running away	Female	No	4	3.8657	0.498	0.3461	0.4229	20	CP7
28-Aug-19	0.403922	36.862236	10:39	10:54	15	Cow/calf	Juvenile	Non-resident	Running away	Male	No	3	5.8349	0.4919	0.3461	0.4229	10	EU2.16
29-Aug-19	0.415327	36.901347	9:57	10:08	11	Mixed	Adult	Non-resident	Running away	Female	Yes	2	5.6147	0.4322	0.3461	0.4229	13	UK5
